# Supplementary material for: Internal fixation versus total hip arthroplasty for displaced femoral neck fractures in patients aged 60 to 80 years: Patient-reported outcomes and complications
Source: PLoS One. 2025 May 8;20(5):e0323106. doi: 10.1371/journal.pone.0323106 (PMC12061127; doi:10.1371/journal.pone.0323106)
Supplement: S1 Data — (XLSX) [file pone.0323106.s001.xlsx]

## Sheet: all relevant data
age	sex	BMI	ASA	UCLA	mCCI	mobility	smoker	alcohol	residence	fall	operation	surgicaltime	bloodloss	bloodtransfusion	complication	HOOSsymptoms	HOOSPain	HOOSdailyliving	HOOSsports	HOOSQOL	HOOStotal	HHS	VASsatisfaction	VARpain	JHEQpain	JHEQmovement	JHEQmental
72	f	18.95	3	6	6	0	0	0	home	outdoor	0	62	302	1	0	80	87.5	88.24	75	75	84.4	89	15	18	25	15	25
74	f	22.35	2	6	5	0	0	0	home	outdoor	0	83	330	0	0	80	90	88.24	75	75	85	82	15	16	25	15	25
60	f	18.83	3	3	4	0	0	0	home	indoor	0	50	271	0	0	70	85	76.47	50	50	72.5	67	21	21	22	11	21
65	f	18.22	2	6	4	0	0	0	home	indoor	0	87	322	0	0	100	100	100	100	100	100	100	0	3	28	28	28
66	f	24.3	1	7	3	0	0	0	home	indoor	0	62	167	0	0	85	80	83.82	62.5	87.5	81.3	93	1	0	24	17	28
60	f	15.24	2	6	2	0	0	0	home	indoor	0	55	180	0	0	95	100	95.59	81.25	81.25	93.8	90	6	5	28	27	26
60	f	20.53	2	8	2	0	0	0	home	outdoor	0	78	217	0	0	85	95	98.53	87.5	87.5	93.8	96	11	13	26	25	26
74	f	18.07	2	6	4	0	0	0	home	outdoor	0	95	286	0	0	90	97.5	91.18	81.25	75	92.3	93	11	11	26	18	26
69	m	24.4	2	6	4	0	0	1	home	outdoor	0	93	438	0	0	60	60	60.29	50	43.75	57.5	67	40	41	22	11	15
64	m	26.33	3	8	5	0	1	0	home	outdoor	0	70	228	0	0	90	100	100	100	93.75	98.1	100	5	6	28	24	27
66	f	23.36	2	6	6	0	0	0	home	outdoor	0	73	238	1	0	85	87.5	89.71	75	75	85.6	82	15	18	25	16	25
71	f	25.07	2	8	4	0	0	0	home	indoor	0	77	482	1	0	95	100	95.59	87.5	93.75	95.6	93	5	6	28	23	26
65	m	17.17	2	4	3	0	1	0	insitution	indoor	0	98	294	0	0	90	100	85.29	75	100	90	81	16	15	25	16	25
66	f	19.23	2	4	4	0	0	0	insitution	indoor	0	92	494	1	0	85	92.5	76.47	81.25	87.5	83.1	80	20	20	28	15	15
78	f	19.96	2	6	5	0	0	0	home	indoor	0	89	248	0	0	90	100	92.65	81.25	87.5	92.5	96	8	7	28	21	28
62	m	20.57	1	6	3	0	1	1	home	outdoor	0	89	320	0	0	80	90	89.71	75	75	85.6	82	16	15	25	15	25
69	f	20.78	2	5	4	0	0	0	home	outdoor	0	76	176	1	0	75	80	80.88	68.75	68.75	77.5	80	24	26	23	14	22
64	f	18.49	2	4	3	0	0	0	insitution	indoor	0	80	452	1	0	80	90	88.24	75	75	85	82	16	18	25	15	25
63	f	20.47	2	7	3	0	1	1	home	outdoor	0	79	127	0	0	75	85	88.24	75	62.5	81.9	86	20	20	22	16	24
79	f	18.31	1	6	4	0	0	1	home	outdoor	0	65	217	0	0	80	87.5	88.24	75	75	84.4	89	15	15	25	15	27
73	f	25.48	1	6	4	0	0	0	home	outdoor	0	78	357	0	0	85	87.5	91.18	75	75	86.3	89	21	21	24	15	24
64	f	19.88	2	5	3	0	0	0	insitution	indoor	0	74	205	1	0	80	82.5	75	50	75	75	83	25	26	21	16	22
65	f	22.34	2	4	3	1	0	0	insitution	indoor	0	81	132	0	0	80	85	75	75	81.25	78.8	80	21	23	28	15	15
77	m	22	2	5	5	0	1	0	home	outdoor	0	116	230	0	0	75	80	73.53	62.5	62.5	73.1	78	26	26	22	14	16
77	f	24.86	2	4	4	0	0	0	insitution	indoor	0	72	465	0	0	95	100	98.53	93.75	93.75	97.5	96	6	6	28	26	28
68	f	22.21	2	7	3	0	0	0	home	outdoor	0	70	383	0	0	95	95	100	93.75	93.75	96.9	97	1	1	28	26	28
64	f	21.1	2	8	3	0	0	0	home	outdoor	0	82	273	0	0	95	100	95.59	87.5	93.75	95.6	100	6	5	28	24	27
65	f	26.89	3	5	4	1	1	0	home	indoor	0	66	358	1	SSI	70	75	80.88	75	68.75	76.3	77	26	26	21	16	23
67	f	26.89	3	5	4	1	1	0	home	indoor	0	104	488	1	0	85	92.5	80.88	75	75	83.1	76	21	23	28	15	15
64	f	27.64	3	6	4	0	1	0	home	indoor	0	99	175	1	0	80	77.5	75	62.5	68.75	74.4	85	25	26	21	16	22
72	f	27.03	3	7	4	0	0	0	home	indoor	0	71	423	0	0	90	100	97.06	81.25	93.75	95	98	6	8	28	23	26
68	f	17.09	2	7	3	0	0	0	home	indoor	0	104	152	0	0	90	100	98.53	81.25	81.25	94.4	97	10	10	28	21	20
71	f	24.37	3	6	6	1	1	0	home	indoor	0	88	147	1	dislocation	80	97.5	88.24	75	68.75	86.3	93	15	18	25	16	25
60	m	31.14	2	8	2	0	0	0	home	outdoor	0	95	455	0	0	65	85	73.53	56.25	68.75	73.1	94	25	25	21	16	23
60	f	13.22	2	6	2	0	0	0	home	outdoor	0	69	66	0	0	90	100	91.18	81.25	75	90.6	96	5	8	28	27	27
63	f	18.9	2	7	4	0	0	0	home	outdoor	0	65	121	0	0	85	75	77.94	56.25	75	75.6	96	26	28	21	16	22
79	f	15.8	2	6	5	0	1	0	home	indoor	0	65	320	1	UTI	80	85	83.82	68.75	75	81.3	82	21	21	28	15	15
77	f	17.78	2	4	5	0	0	0	insitution	indoor	0	104	236	1	0	80	90	85.29	81.25	75	84.4	83	26	26	26	20	21
79	f	22.22	2	6	4	0	0	0	home	indoor	0	100	87	0	0	85	82.5	85.29	81.25	75	83.1	89	17	20	23	24	20
60	m	21.33	1	9	2	0	0	0	home	outdoor	0	62	132	0	0	60	72.5	75	62.5	68.75	70.6	81	21	20	22	11	21
78	m	24.23	3	5	6	1	0	1	home	outdoor	0	115	476	1	0	90	100	95.59	87.5	100	95.6	91	10	10	26	18	26
60	f	17.45	2	7	2	0	0	0	home	outdoor	0	58	135	0	0	100	100	92.65	93.75	81.25	94.4	93	10	10	26	18	26
68	f	20	1	6	3	0	0	0	home	outdoor	0	80	250	0	0
68	f	22.5	1	6	4	0	0	0	home	outdoor	0	81	301	0	0
80	m	19.62	2	6	5	0	1	0	home	outdoor	1	47	0	0	0	25	37.5	27.94	12.5	25	28.1	31.8	89	90	11	4	6
60	m	22.47	1	7	3	0	0	0	home	outdoor	1	114	33	0	0	70	77.5	75	62.5	62.5	72.5	78	15	18	20	14	15
60	f	21.3	2	6	3	0	0	0	home	outdoor	1	53	4	0	0	85	82.5	92.65	75	68.75	85	91	11	10	24	25	28
69	m	21	2	7	3	0	1	0	home	indoor	1	46	0	0	0	65	65	67.65	12.5	56.25	60	53.9	84	86	17	4	13
60	f	18.9	2	8	2	0	0	0	home	outdoor	1	42	0	0	0	85	82.5	92.65	75	68.75	85	91	11	11	24	25	28
73	f	18	1	6	4	0	0	0	home	outdoor	1	57	0	0	0	70	65	67.65	18.75	62.5	61.9	74	24	25	21	19	20
64	m	22.2	2	9	3	0	0	0	home	outdoor	1	40	0	0	0	70	65	67.65	18.75	62.5	61.9	74	25	26	21	19	20
60	f	17.7	2	7	2	0	1	0	home	outdoor	1	32	0	0	0	70	65	67.65	18.75	62.5	61.9	74	25	25	21	19	20
63	f	19.7	1	9	3	0	0	1	home	outdoor	1	40	0	0	0	85	82.5	92.65	75	68.75	85	91	10	11	24	25	28
66	m	22	2	5	4	0	0	0	insitution	indoor	1	35	30	0	0	65	65	67.65	12.5	56.25	60	53.9	85	86	17	4	13
77	f	25	2	5	5	0	0	0	insitution	indoor	1	48	30	0	0	70	65	67.65	18.75	62.5	61.9	74	24	25	21	19	20
66	f	15.9	2	5	3	0	0	0	insitution	indoor	1	52	0	0	0	70	77.5	75	62.5	62.5	72.5	78	16	16	20	18	21
69	m	22.8	2	8	3	0	1	0	home	outdoor	1	48	30	0	0	85	82.5	92.65	75	68.75	85	91	11	11	24	25	28
65	f	20	2	8	3	0	0	0	home	indoor	1	27	30	0	pnumonia	70	65	67.65	18.75	62.5	61.9	74	24	26	21	19	20
72	f	22.5	2	6	5	0	0	0	home	outdoor	1	41	0	0	0	35	52.5	48.53	25	18.75	42.5	40	61	61	11	4	8
60	f	21	1	7	2	0	0	0	home	outdoor	1	45	0	0	0	85	82.5	92.65	75	68.75	85	91	10	12	24	25	28
61	f	31.25	3	6	5	0	1	0	home	indoor	1	50	12	0	0	75	92.5	88.24	87.5	81.25	86.9	96	6	6	24	16	24
76	m	20.8	3	7	6	1	0	0	home	outdoor	1	60	56	0	0	75	92.5	88.24	87.5	81.25	86.9	96	5	6	24	16	24
66	f	20	3	4	5	1	0	0	insitution	indoor	1	48	0	0	0	75	92.5	88.24	87.5	81.25	86.9	96	6	7	24	16	24
64	m	23.9	2	9	3	0	1	0	home	outdoor	1	93	41	0	0	65	65	67.65	12.5	56.25	60	53.9	84	85	17	4	13
63	m	22	1	6	3	0	1	0	home	outdoor	1	76	200	0	0	85	82.5	92.65	75	68.75	85	91	11	11	24	25	28
80	f	22.4	3	4	6	0	0	0	home	indoor	1	55	0	0	0	55	70	26.47	0	0	35.6	61	78	79	20	0	16
73	f	20.8	1	7	4	0	0	0	home	outdoor	1	61	0	0	0	65	65	67.65	12.5	56.25	60	53.9	85	86	17	4	13
60	f	18.3	1	8	2	0	0	0	home	outdoor	1	37	0	0	0	85	82.5	92.65	75	68.75	85	91	10	11	24	25	28
60	f	21.7	1	6	2	0	0	0	home	outdoor	1	60	0	0	0	60	40	45.59	37.5	25	43.1	53.9	91	93	6	8	9
77	f	18.6	2	6	5	0	1	1	home	indoor	1	47	30	0	0	65	65	67.65	12.5	56.25	60	53.9	84	84	17	4	13
60	f	18.6	1	8	2	0	0	0	home	outdoor	1	80	0	0	0	70	65	67.65	18.75	62.5	61.9	74	25	25	21	19	20
60	f	17.5	1	8	2	0	0	0	home	outdoor	1	48	0	0	0	70	65	67.65	18.75	62.5	61.9	74	24	26	21	19	20
60	f	19	1	8	2	0	0	0	home	outdoor	1	26	0	0	0	85	82.5	92.65	75	68.75	85	91	11	11	24	25	28
67	f	21.7	1	6	3	0	0	0	home	outdoor	1	39	0	0	0	75	70	73.53	62.5	75	71.9	60.9	48	51	10	15	20
79	f	21.8	1	7	4	0	0	0	home	outdoor	1	27	0	0	0	75	92.5	88.24	87.5	81.25	86.9	96	6	5	24	16	24
79	f	23	1	4	4	1	1	0	insitution	indoor	1	25	0	0	0	75	92.5	88.24	87.5	81.25	86.9	96	5	6	24	16	24
60	f	20	2	6	2	0	1	0	home	outdoor	1	37	90	0	0	75	92.5	88.24	87.5	81.25	86.9	96	6	8	24	16	24
71	m	25.65	3	6	6	0	0	0	home	outdoor	1	25	0	0	0	75	92.5	88.24	87.5	81.25	86.9	96	5	5	24	16	24
78	f	14.8	3	4	6	0	1	0	insitution	indoor	1	34	0	0	0	75	92.5	88.24	87.5	81.25	86.9	96	6	6	24	16	24
80	m	18.7	2	7	4	1	0	1	home	indoor	1	39	50	0	0	40	65	20.59	0	0	30	44.9	50	53	15	6	15
77	f	17.9	2	6	5	0	0	0	home	indoor	1	36	0	0	0	65	65	67.65	12.5	56.25	60	53.9	85	84	17	4	13
73	f	21	2	5	5	0	1	0	home	outdoor	1	33	0	0	0	75	92.5	88.24	87.5	81.25	86.9	96	5	6	24	16	24
69	m	22.8	2	6	4	0	0	0	insitution	indoor	1	28	0	0	0	70	72.5	64.71	50	50	64.4	55.9	36	38	21	9	20
76	f	27.3	1	6	4	0	0	1	home	outdoor	1	43	0	0	0	75	80	86.76	75	81.25	81.9	81	15	15	21	16	26
61	f	19	3	5	5	1	0	0	insitution	indoor	1	40	0	0	0
75	m	23	2	6	4	0	0	0	home	indoor	1	53	0	0	0
62	f	20	1	7	3	0	0	0	home	outdoor	1	35	60	0	0
74	m	22	1	7	3	0	0	0	home	outdoor	1	61	0	0	0
63	f	18	2	6	4	0	0	0	home	indoor	1	39	0	0	0
73	m	24	1	8	2	0	1	1	home	outdoor	1	54	0	0	0
64	f	21	2	6	4	0	0	0	home	outdoor	1	37	70	0	0
72	f	21	1	7	3	0	0	0	home	outdoor	1	56	0	0	0
